# Supplementary material for: Predicting Stroke Outcomes Using Ankle-Brachial Index and Inter-Ankle Blood Pressure Difference
Source: J Clin Med. 2020 Apr 15;9(4):1125. doi: 10.3390/jcm9041125 (PMC7231112; doi:10.3390/jcm9041125)
Supplement: Supplementary file 1 [file jcm-09-01125-s001.zip]

Archive with 1 entries (1 files):
- SUPPLEMENTAL MATERIAL.docx
